# Supplementary material for: Physical and Chemical Activation of Graphene-Derived Porous Nanomaterials for Post-Combustion Carbon Dioxide Capture
Source: Nanomaterials (Basel). 2021 Sep 17;11(9):2419. doi: 10.3390/nano11092419 (PMC8466215; doi:10.3390/nano11092419)
Supplement: Supplementary file 1 [file nanomaterials-11-02419-s001.zip]

Archive with 1 entries (1 files):
- nanomaterials-1323137-supplementary.pdf
